# Supplementary material for: A new unique leafhopper genus of Erythroneurini from Thailand, with the description of one new species (Hemiptera, Cicadellidae, Typhlocybinae)
Source: Zookeys. 2019 Mar 11;829:23–8. doi: 10.3897/zookeys.829.28718 (PMC6422904; doi:10.3897/zookeys.829.28718)
Supplement: XML Treatment for Undulivena [file zookeys.829.28718-treatment1.xml]

<!DOCTYPE tp:taxon-treatment
  PUBLIC "-//TaxonX//DTD Taxonomic Treatment Publishing DTD v0 20100105//EN" "tax-treatment-NSO.dtd">
<tp:taxon-treatment xmlns:tp="http://www.plazi.org/taxpub"><tp:treatment-meta><kwd-group><label>Taxon classification</label><kwd><named-content xmlns:xlink="http://www.w3.org/1999/xlink" content-type="kingdom">Animalia</named-content></kwd><kwd><named-content xmlns:xlink="http://www.w3.org/1999/xlink" content-type="order">Hemiptera</named-content></kwd><kwd><named-content xmlns:xlink="http://www.w3.org/1999/xlink" content-type="family">Cicadellidae</named-content></kwd></kwd-group><mixed-citation publication-type="journal"><person-group><name><surname>Song</surname><given-names>Yuehua</given-names></name><name><surname>Li</surname><given-names>Can</given-names></name></person-group><article-title>A new unique leafhopper genus of <tp:taxon-name><tp:taxon-name-part taxon-name-part-type="tribe">Erythroneurini</tp:taxon-name-part></tp:taxon-name> from Thailand, with the description of one new species (<tp:taxon-name><tp:taxon-name-part taxon-name-part-type="order">Hemiptera</tp:taxon-name-part></tp:taxon-name>, <tp:taxon-name><tp:taxon-name-part taxon-name-part-type="family">Cicadellidae</tp:taxon-name-part></tp:taxon-name>, <tp:taxon-name><tp:taxon-name-part taxon-name-part-type="subfamily">Typhlocybinae</tp:taxon-name-part></tp:taxon-name>)</article-title><source>Zookeys</source><day>11</day><month>3</month><year>2019</year><volume>829</volume><fpage>23</fpage><lpage>28</lpage><pub-id pub-id-type="doi">10.3897/zookeys.829.28718</pub-id></mixed-citation></tp:treatment-meta><tp:nomenclature><tp:taxon-name>
            <tp:taxon-name-part taxon-name-part-type="genus" reg="Undulivena">Undulivena</tp:taxon-name-part>
            <object-id xmlns:xlink="http://www.w3.org/1999/xlink" content-type="zoobank" xlink:type="simple">http://zoobank.org/A6F8BDA7-F19C-4529-808F-AB51C1C10B16</object-id>
          </tp:taxon-name><tp:taxon-status xmlns:xlink="http://www.w3.org/1999/xlink" xlink:type="simple">gen. n.</tp:taxon-status></tp:nomenclature><tp:treatment-sec sec-type="type species" id="SECID0ECCAC"><title>Type species.</title><p><italic><tp:taxon-name><tp:taxon-name-part taxon-name-part-type="genus" reg="Undulivena">Undulivena</tp:taxon-name-part><tp:taxon-name-part taxon-name-part-type="species" reg="thaiensis">thaiensis</tp:taxon-name-part></tp:taxon-name></italic> sp. n.</p></tp:treatment-sec><tp:treatment-sec sec-type="diagnosis" id="SECID0ETCAC"><title>Diagnosis.</title><p>The new genus is quite different from the other genera of the tribe <tp:taxon-name><tp:taxon-name-part taxon-name-part-type="tribe">Erythroneurini</tp:taxon-name-part></tp:taxon-name> in view of the forewing venation, patterns of patches and chaetotaxy of the subgenital plate. The CuA vein of forewing is waved, which is unique among known <tp:taxon-name><tp:taxon-name-part taxon-name-part-type="tribe">Erythroneurini</tp:taxon-name-part></tp:taxon-name>.</p></tp:treatment-sec><tp:treatment-sec sec-type="description" id="SECID0EDDAC"><title>Description.</title><p>Body yellow to beige with dark brown markings.</p><p>Head in dorsal view roundly produced, somewhat narrower than pronotum. Vertex usually with large median apical spot; coronal suture present or indistinct. Face with frontoclypeus and anteclypeus relatively slender. Pronotum broad, with posterior margin concave. Scutellum almost entirely dark, with obvious transverse impression. Forewing with claval vein distinct; MP vein slightly curved, confluent with R vein basally; CuA vein strongly sinuate. Hind wing with RA vein present.</p><p>Male abdominal apodemes small, not exceeding 3<sup>rd</sup> sternite.</p><p>Male genitalia. Male pygofer lobe with posterior margin rounded, with one dorsal macrochaeta, several basolateral spine-like setae in distinct group and some similar scattered setae slightly more dorsally; dorsal appendage movably articulated basally, not extended beyond pygofer apex, connected with an extension of anal tube appendage articulated basally. Extension of anal tube appendage connected subbasally by ligament to sharp distal corners of aedeagal dorsal apodeme. Subgenital plate with few macrosetae laterally in basal half and numerous short stout setae on or near lateral and apical margin in lateral view. Style with 2<sup>nd</sup> extension long, with few basal teeth on outer margin; preapical lobe distinct. Connective Y-shaped, with central lobe well developed. Aedeagal shaft very short, strongly laterally compressed, gonopore sub-apical on ventral surface; basal apodeme very short; preatrium well developed.</p></tp:treatment-sec><tp:treatment-sec sec-type="distribution" id="SECID0ERDAC"><title>Distribution.</title><p>Thailand.</p></tp:treatment-sec><tp:treatment-sec sec-type="remarks" id="SECID0EWDAC"><title>Remarks.</title><p>The new genus is very similar to <italic><tp:taxon-name><tp:taxon-name-part taxon-name-part-type="genus" reg="Salka">Salka</tp:taxon-name-part></tp:taxon-name></italic> (from Oriental and Palearctic regions) in body shape and male genitalia, e.g., pygofer with dorsal appendages, long dorsal macrosetae and a group of basolateral macrosetae, and the presence of a median anterior lobe on the connective. It differs from <italic><tp:taxon-name><tp:taxon-name-part taxon-name-part-type="genus" reg="Salka">Salka</tp:taxon-name-part></tp:taxon-name></italic> in having the venation of the forewing with CuA strongly sinuate, which is unique among known <tp:taxon-name><tp:taxon-name-part taxon-name-part-type="subfamily">Typhlocybinae</tp:taxon-name-part></tp:taxon-name>, and the subgenital plate with a few lateral macrosetae in basal half. The color pattern of the forewing is also very unusual with veins margined with yellowish white, contrasting with the dark wings.</p></tp:treatment-sec><tp:treatment-sec sec-type="etymology" id="SECID0EPEAC"><title>Etymology.</title><p>The new generic name combines the Latin words undula and vena, referring to the undulate vein for the sinuate CuA vein of the forewing. The gender is feminine.</p></tp:treatment-sec></tp:taxon-treatment>
