# Supplementary material for: A new unique leafhopper genus of Erythroneurini from Thailand, with the description of one new species (Hemiptera, Cicadellidae, Typhlocybinae)
Source: Zookeys. 2019 Mar 11;829:23–8. doi: 10.3897/zookeys.829.28718 (PMC6422904; doi:10.3897/zookeys.829.28718)
Supplement: XML Treatment for Undulivena thaiensis [file zookeys.829.28718-treatment2.xml]

<!DOCTYPE tp:taxon-treatment
  PUBLIC "-//TaxonX//DTD Taxonomic Treatment Publishing DTD v0 20100105//EN" "tax-treatment-NSO.dtd">
<tp:taxon-treatment xmlns:tp="http://www.plazi.org/taxpub"><tp:treatment-meta><kwd-group><label>Taxon classification</label><kwd><named-content xmlns:xlink="http://www.w3.org/1999/xlink" content-type="kingdom">Animalia</named-content></kwd><kwd><named-content xmlns:xlink="http://www.w3.org/1999/xlink" content-type="order">Hemiptera</named-content></kwd><kwd><named-content xmlns:xlink="http://www.w3.org/1999/xlink" content-type="family">Cicadellidae</named-content></kwd></kwd-group><mixed-citation publication-type="journal"><person-group><name><surname>Song</surname><given-names>Yuehua</given-names></name><name><surname>Li</surname><given-names>Can</given-names></name></person-group><article-title>A new unique leafhopper genus of <tp:taxon-name><tp:taxon-name-part taxon-name-part-type="tribe">Erythroneurini</tp:taxon-name-part></tp:taxon-name> from Thailand, with the description of one new species (<tp:taxon-name><tp:taxon-name-part taxon-name-part-type="order">Hemiptera</tp:taxon-name-part></tp:taxon-name>, <tp:taxon-name><tp:taxon-name-part taxon-name-part-type="family">Cicadellidae</tp:taxon-name-part></tp:taxon-name>, <tp:taxon-name><tp:taxon-name-part taxon-name-part-type="subfamily">Typhlocybinae</tp:taxon-name-part></tp:taxon-name>)</article-title><source>Zookeys</source><day>11</day><month>3</month><year>2019</year><volume>829</volume><fpage>23</fpage><lpage>28</lpage><pub-id pub-id-type="doi">10.3897/zookeys.829.28718</pub-id></mixed-citation></tp:treatment-meta><tp:nomenclature><tp:taxon-name>
            <tp:taxon-name-part taxon-name-part-type="genus" reg="Undulivena">Undulivena</tp:taxon-name-part>
            <tp:taxon-name-part taxon-name-part-type="species" reg="thaiensis">thaiensis</tp:taxon-name-part>
            <object-id xmlns:xlink="http://www.w3.org/1999/xlink" content-type="zoobank" xlink:type="simple">http://zoobank.org/A27A32A4-3FB2-40E6-86A5-C72B638AE804</object-id>
          </tp:taxon-name><tp:taxon-status xmlns:xlink="http://www.w3.org/1999/xlink" xlink:type="simple">sp. n.</tp:taxon-status><xref ref-type="fig" rid="F1">Figs 1</xref><xref ref-type="fig" rid="F2">–22</xref></tp:nomenclature><tp:treatment-sec sec-type="diagnosis" id="SECID0EMHAC"><title>Diagnosis.</title><p>The forewing has yellow-whitish stripes along veins. The style apex expanded, with inner margin tooth-like medially, and the aedeagal shaft spindle-shaped in ventral view, with single small subbasal process.</p></tp:treatment-sec><tp:treatment-sec sec-type="description" id="SECID0ERHAC"><title>Description.</title><p>Crown yellow, with large irregular central blackish brown patch (Figs <xref ref-type="fig" rid="F1">3</xref>, <xref ref-type="fig" rid="F1">7</xref>). Eyes grey (Figs <xref ref-type="fig" rid="F1">2</xref>, <xref ref-type="fig" rid="F1">6</xref>). Face pale beige marked with brown on postclypeus laterally and on anteclypeus basally (Figs <xref ref-type="fig" rid="F1">4</xref>, <xref ref-type="fig" rid="F1">8</xref>). Pronotum whitish yellow with large patch medially and hind margin, blackish brown (Fig. <xref ref-type="fig" rid="F1">1</xref>). Scutellum blackish brown (Fig. <xref ref-type="fig" rid="F1">1</xref>). Fore wing dark brown with veins margined with yellow-white (Fig. <xref ref-type="fig" rid="F1">1</xref>).</p><p>Male abdominal apodemes short, not extending to hind margin of 3<sup>rd</sup> sternite (Fig. <xref ref-type="fig" rid="F2">12</xref>). Male genitalia as in generic description with male pygofer dorsal appendage tapered distally; extension of anal tube appendage hook-like apically (Figs <xref ref-type="fig" rid="F2">16</xref>, <xref ref-type="fig" rid="F2">23</xref>). Pygofer lobe with one dorsal macrosetae (Fig. <xref ref-type="fig" rid="F2">13</xref>). Subgenital plate with group of 4 macrosetae laterally in basal half (Figs <xref ref-type="fig" rid="F2">13</xref>, <xref ref-type="fig" rid="F2">14</xref>). Style with 2<sup>nd</sup> extension of apical process expanded at midlength thereafter tapered to acute apex (Fig. <xref ref-type="fig" rid="F2">17</xref>). Aedeagal shaft with single small subbasal tooth-like process on left side, shaft spindle-shaped in ventral view with sharp basal corners and pair of converging lateral flanges distally, dorsal surface distally keel-like (Fig. <xref ref-type="fig" rid="F2">19</xref>); dorsal apodeme small tapered to apex in lateral view and with two sharp distal corners connected with ligament to ventral pygofer process; preatrium moderately long (Figs <xref ref-type="fig" rid="F2">19</xref>, <xref ref-type="fig" rid="F2">20</xref>).</p><p>Hind margin of female 7<sup>th</sup> sternite convex medially (Fig. <xref ref-type="fig" rid="F1">9</xref>).</p><p><bold>Measurements.</bold> Body length, males 3.2–3.3 mm, females 2.7–2.8 mm.</p><fig id="F1" position="float" orientation="portrait"><label>Figures 1–11.</label><caption><p><italic><tp:taxon-name><tp:taxon-name-part taxon-name-part-type="genus" reg="Undulivena">Undulivena</tp:taxon-name-part><tp:taxon-name-part taxon-name-part-type="species" reg="thaiensis">thaiensis</tp:taxon-name-part></tp:taxon-name></italic> sp. n. (♂): <bold>1</bold> habitus, dorsal view <bold>2</bold> habitus, lateral view <bold>3</bold> head and thorax, dorsal view <bold>4</bold> face. (♀): <bold>5</bold> habitus, dorsal view <bold>6</bold> habitus, lateral view <bold>7</bold> head and thorax, dorsal view <bold>8</bold> face <bold>9</bold> abdomen of female <bold>10</bold> forewing <bold>11</bold> hind wing.</p></caption><graphic xmlns:xlink="http://www.w3.org/1999/xlink" xlink:href="zookeys-829-023-g001.jpg" position="float" orientation="portrait" xlink:type="simple" id="oo_269742.jpg"/></fig></tp:treatment-sec><tp:treatment-sec sec-type="description" id="SECID0EDMAC"><title>Specimens examined.</title><p>Holotype: ♂, THAILAND, Kanchanaburi, Khuean Srinagarindra NP, Chong Kraborg, <named-content xmlns:xlink="http://www.w3.org/1999/xlink" content-type="dwc:verbatimCoordinates" xlink:type="simple"><named-content content-type="geo-json" specific-use="{&#34;type&#34;:&#34;Point&#34;,&#34;coordinates&#34;:[98.883917,14.499533]}" id="NCID0EMMAC" xlink:type="simple">14°29.972'N, 98°53.035'E</named-content></named-content> 210m, Malaise trap, 4–11.ix.2008, coll. Boonnam &amp; Phumarin (<abbrev xmlns:xlink="http://www.w3.org/1999/xlink" content-type="institution" xlink:title="Queen Sirikit Botanical Garden" id="ABBRID0ERMAC" xlink:type="simple">QSBG</abbrev>). Paratypes: 3♂♂, 3♀♀, same data as holotype; 4♂♂, THAILAND, Kanchanaburi, Khuean Srinagarindra NP, Tha Thung-na/Chong Kraborg, <named-content xmlns:xlink="http://www.w3.org/1999/xlink" content-type="dwc:verbatimCoordinates" xlink:type="simple"><named-content content-type="geo-json" specific-use="{&#34;type&#34;:&#34;Point&#34;,&#34;coordinates&#34;:[98.883917,14.499533]}" id="NCID0EZMAC" xlink:type="simple">14°29.972'N, 98°53.035'E</named-content></named-content> 210m, Malaise trap 6–13.xi.2008, coll. Boonnam &amp; Phumarin (<named-content xmlns:xlink="http://www.w3.org/1999/xlink" content-type="dwc:institutional_code" xlink:type="simple">INHS</named-content>, <named-content xmlns:xlink="http://www.w3.org/1999/xlink" content-type="dwc:institutional_code" xlink:type="simple">SKS</named-content>).</p></tp:treatment-sec><tp:treatment-sec sec-type="description" id="SECID0EINAC"><title>Remarks.</title><p>This species can be distinguished by external and male genitalia characters (see generic Remarks).</p></tp:treatment-sec><tp:treatment-sec sec-type="description" id="SECID0ENNAC"><title>Etymology.</title><p>The species is named for the type locality, Thailand. The name is adjectival.</p><fig id="F2" position="float" orientation="portrait"><label>Figures 12–23.</label><caption><p><italic><tp:taxon-name><tp:taxon-name-part taxon-name-part-type="genus" reg="Undulivena">Undulivena</tp:taxon-name-part><tp:taxon-name-part taxon-name-part-type="species" reg="thaiensis">thaiensis</tp:taxon-name-part></tp:taxon-name></italic> sp. n. <bold>12</bold> abdominal apodemes <bold>13</bold> genital capsule <bold>14</bold> subgenital plate <bold>15</bold> subgenital plate, style and connective <bold>16</bold> pygofer dorsal appendage (upper part) and an extension of anal tube appendage (lower part), lateral view <bold>17</bold> style <bold>18</bold> connective <bold>19</bold> aedeagus, ventral view (broken line indicates ligament attaching to pygofer dorsal appendage) <bold>20</bold> aedeagus, ventro-lateral view <bold>21</bold> venation of forewing <bold>22</bold> venation of hind wing <bold>23</bold> anal tube appendage with an apex extension and pygofer dorsal appendage, dorsal view.</p></caption><graphic xmlns:xlink="http://www.w3.org/1999/xlink" xlink:href="zookeys-829-023-g002.jpg" position="float" orientation="portrait" xlink:type="simple" id="oo_269743.jpg"/></fig></tp:treatment-sec></tp:taxon-treatment>
